# Supplementary material for: Remember how to use it: Effector-dependent modulation of spatial working memory activity in posterior parietal cortex
Source: PLoS One. 2020 Aug 26;15(8):e0238022. doi: 10.1371/journal.pone.0238022 (PMC7449404; doi:10.1371/journal.pone.0238022)
Supplement: S1 Data — (CSV) [file pone.0238022.s001.csv]

	subj	task	modality	load	Perf
1	1	M2ST	V	2	0.7
2	2	M2ST	V	2	0.8
3	3	M2ST	V	2	1
4	4	M2ST	V	2	1
5	5	M2ST	V	2	0.7
6	6	M2ST	V	2	1
7	7	M2ST	V	2	1
8	8	M2ST	V	2	1
9	9	M2ST	V	2	0.9
10	10	M2ST	V	2	1
11	11	M2ST	V	2	1
12	12	M2ST	V	2	0.7
13	13	M2ST	V	2	1
14	14	M2ST	V	2	0.75
15	1	CT	V	2	1
16	2	CT	V	2	0.8
17	3	CT	V	2	1
18	4	CT	V	2	1
19	5	CT	V	2	0.9
20	6	CT	V	2	1
21	7	CT	V	2	1
22	8	CT	V	2	1
23	9	CT	V	2	0.9
24	10	CT	V	2	0.8
25	11	CT	V	2	1
26	12	CT	V	2	1
27	13	CT	V	2	1
28	14	CT	V	2	1
29	1	M2ST	M	2	0.8
30	2	M2ST	M	2	1
31	3	M2ST	M	2	1
32	4	M2ST	M	2	1
33	5	M2ST	M	2	0.9
34	6	M2ST	M	2	1
35	7	M2ST	M	2	1
36	8	M2ST	M	2	1
37	9	M2ST	M	2	0.8
38	10	M2ST	M	2	0.9
39	11	M2ST	M	2	1
40	12	M2ST	M	2	0.7
41	13	M2ST	M	2	1
42	14	M2ST	M	2	1
43	1	CT	M	2	0.7
44	2	CT	M	2	1
45	3	CT	M	2	1
46	4	CT	M	2	1
47	5	CT	M	2	0.9
48	6	CT	M	2	1
49	7	CT	M	2	0.9
50	8	CT	M	2	0.9
51	9	CT	M	2	1
52	10	CT	M	2	1
53	11	CT	M	2	1
54	12	CT	M	2	1
55	13	CT	M	2	1
56	14	CT	M	2	1
57	1	M2ST	V	6	0.9
58	2	M2ST	V	6	0.9
59	3	M2ST	V	6	1
60	4	M2ST	V	6	0.7
61	5	M2ST	V	6	0.6
62	6	M2ST	V	6	1
63	7	M2ST	V	6	0.9
64	8	M2ST	V	6	0.8
65	9	M2ST	V	6	0.9
66	10	M2ST	V	6	0.9
67	11	M2ST	V	6	1
68	12	M2ST	V	6	0.7
69	13	M2ST	V	6	0.9
70	14	M2ST	V	6	0.88
71	1	CT	V	6	0.9
72	2	CT	V	6	1
73	3	CT	V	6	1
74	4	CT	V	6	1
75	5	CT	V	6	0.8
76	6	CT	V	6	1
77	7	CT	V	6	1
78	8	CT	V	6	1
79	9	CT	V	6	1
80	10	CT	V	6	1
81	11	CT	V	6	1
82	12	CT	V	6	0.9
83	13	CT	V	6	1
84	14	CT	V	6	1
85	1	M2ST	M	6	1
86	2	M2ST	M	6	0.6
87	3	M2ST	M	6	1
88	4	M2ST	M	6	0.8
89	5	M2ST	M	6	0.9
90	6	M2ST	M	6	1
91	7	M2ST	M	6	0.9
92	8	M2ST	M	6	0.9
93	9	M2ST	M	6	0.9
94	10	M2ST	M	6	0.8
95	11	M2ST	M	6	0.9
96	12	M2ST	M	6	1
97	13	M2ST	M	6	0.8
98	14	M2ST	M	6	0.88
99	1	CT	M	6	1
100	2	CT	M	6	1
101	3	CT	M	6	1
102	4	CT	M	6	0.9
103	5	CT	M	6	1
104	6	CT	M	6	1
105	7	CT	M	6	0.9
106	8	CT	M	6	1
107	9	CT	M	6	0.9
108	10	CT	M	6	1
109	11	CT	M	6	1
110	12	CT	M	6	1
111	13	CT	M	6	1
112	14	CT	M	6	1
