# Supplementary material for: Remember how to use it: Effector-dependent modulation of spatial working memory activity in posterior parietal cortex
Source: PLoS One. 2020 Aug 26;15(8):e0238022. doi: 10.1371/journal.pone.0238022 (PMC7449404; doi:10.1371/journal.pone.0238022)
Supplement: S2 Data — (CSV) [file pone.0238022.s002.csv]

	subj	task	modality	load	SPL.l	SPL.r	PMdl	PMdr	M1h.l	DLPFCl	DLPFCr	SMA	aIPSl	aIPSr	PMvl	PMvr	M1ml
1	1	M2ST	V	2	0.577138450311933	0.336115760668755	0.36260675642497	0.307882894242151	0.393196672515695	0.282633143151809	0.141955677266705	0.458389526984335	0.434604950927636	0.284301531614705	0.573891024471106	0.383593964119228	0.544493141971162
2	2	M2ST	V	2	0.451943473862213	0.8960059682393	0.358741758497413	0.248513195573979	0.317329236777457	0.391508652254741	0.247406575238749	0.388460391690954	0.315133272148432	0.355879405178529	0.471289165061687	0.277253551226391	0.435242797983147
3	3	M2ST	V	2	0.0884621758620126	0.139456066479137	-0.0122155944562852	0.0616011157419113	0.160988431840425	-0.0255000029796238	-0.0194651746812443	0.146781605368228	0.165538858419224	0.125930322474459	0.0341644360095812	0.166162768229452	0.181226731586499
4	4	M2ST	V	2	0.232933694161223	0.441757319864801	0.166705959820155	0.122361154648208	0.194932359139663	0.196351550924857	0.12347232205618	0.197254196645503	0.157523665931897	0.241626673445973	0.152275400126439	0.203747964967255	0.235592940701259
5	5	M2ST	V	2	0.402719990025534	0.495639622695153	0.23906673840552	0.321962002132616	0.172520697192965	0.213896499859903	0.324062624626054	0.22156327082492	0.357202241053401	0.481843481378287	0.213633848804483	0.359912055063267	0.167132998093515
6	6	M2ST	V	2	0.026959111417852	0.0924194223360955	-0.03256673761281	-0.104784223344714	0.0119381304031524	0.0227736524046004	-0.202265717002668	0.191805810127031	0.226711523989992	0.153452882861458	0.107914027250403	0.0272314026886011	-0.0659289490220836
7	7	M2ST	V	2	0.260617741204868	0.20215011729128	0.0428557394201747	-0.00332198780772086	0.0403707794023605	0.105942626486829	-0.00388011181321878	-0.0136259753025533	0.186276722415249	0.0143156123317121	0.177274678584386	0.0510868134535355	0.093712011431331
8	8	M2ST	V	2	-0.286559441669893	-0.245762813161027	-0.0209261809014573	-0.149700988704235	-0.138006456898851	-0.0775930501703907	-0.276100963164313	-0.0798707832864699	-0.123705534859971	-0.142668181254189	0.0141464280430642	-0.0634345555803863	-0.00947001247356076
9	9	M2ST	V	2	0.271106493215549	0.202126517918735	0.26763079470593	0.147966102624228	0.207462286792598	0.11271544349715	0.0923664367830939	0.261661482425097	0.158216230212587	0.0783417989282919	0.108367894823851	0.191873383270178	0.300779103643285
10	10	M2ST	V	2	0.166475489535392	0.0560843413069951	0.00371275909058844	-0.00706518706130648	-0.0492726664435506	-0.116194355666818	-0.119614175115533	-0.100749715304482	0.0419747394176441	0.0292170589482465	0.0419747394176441	-0.0137328369290305	-0.177172407275984
11	11	M2ST	V	2	0.46746782454399	0.443324524649066	0.220068909415456	0.2489764592376	0.196861957890137	0.230936652931287	0.333711778331478	0.411682012363957	0.383532986052499	0.418275123126611	0.429449404171743	0.506882627999463	0.310321605198747
12	12	M2ST	V	2	0.226111904035167	0.284385974433132	-0.0612117517491098	-0.0214932902119372	0.130967648496176	-0.0665807555855019	-0.00748971696569888	0.00322946077672266	0.17527530634049	0.0276577277899593	0.0296024702015626	0.0680202078145294	0.0830404081015135
13	13	M2ST	V	2	-0.0550962081216258	0.0148460322630605	-0.0685329498937345	-0.0584296687448233	0.00957886824166736	0.0324598966028916	0.049390166257913	-0.0570912707188056	-0.0621833403814191	-0.0186319796704803	-0.065880366223809	-0.0184736311450484	0.0380324867513664
14	14	M2ST	V	2	0.582892011489508	0.668369888485007	0.160345972108065	0.185249255532796	0.160463919442708	0.0602520616822009	-0.00769215152553612	-0.0191282685857222	0.313857943535608	0.284397861084855	0.209027777779806	0.118854789433804	0.205235350454728
15	1	CT	V	2	0.604057626042921	0.36449827248477	0.335798674676051	0.232789269620571	0.248034739622939	0.214464586156006	0.138256100376782	0.377484523362301	0.322752484213156	0.225632202007493	0.459924073581174	0.247885292298725	0.317607920689179
16	2	CT	V	2	0.405302779434383	0.724988782709213	0.312402860068041	0.174992924464327	0.289606027519683	0.260748150963729	0.152368760868781	0.201413975588894	0.288737772276445	0.350965950935478	0.379025108165756	0.241346015952156	0.280196182482361
17	3	CT	V	2	-0.092685033616371	-0.0453007305336697	-0.253929141288143	-0.0418952662392383	-0.0267229259950102	-0.250122601748083	-0.138428376012931	-0.0361289578189416	-0.0746955913915531	0.0316542032813165	-0.220952733059262	-0.0436670919433997	-0.083016406975257
18	4	CT	V	2	0.269883260128468	0.397804584235785	0.106067788467391	-0.0426503758698253	0.101963389413972	0.0762645907456399	-0.0237464909827446	0.0865355031654511	0.187917397236046	0.126780214165236	-0.00603254832838098	0.019701370134849	0.00338080098722235
19	5	CT	V	2	-0.0233273880616148	0.0302431640154007	-0.000148946818637119	0.039156906035845	0.0609848198600733	-0.037316479967426	0.0151952128658077	0.00626436785958314	0.0526353772557895	0.121142268190359	0.0292303411894843	0.110273436621695	0.162934943892362
20	6	CT	V	2	0.230206741974386	0.279279451472515	0.0755632920134376	0.13740552703576	0.158194763433417	0.167744497033267	0.193769772029758	0.174914577520053	0.154098969264957	0.141959651405519	0.22490746898973	0.254612466686705	0.245883084516021
21	7	CT	V	2	0.0799810080132076	0.19717693922876	0.0837482432416704	0.0927347645168134	0.0792943023260905	0.139693317184212	0.163294402392014	0.218880797938121	0.0986208634222752	0.110837093073877	0.108122203230154	0.138931919260584	0.143388445654139
22	8	CT	V	2	0.127880234674332	0.226760060678055	7.52813679858202e-05	0.0255932542822014	0.0819472987169653	0.0748784260301323	0.0254573577028191	0.117217445214215	0.104949656206104	0.148312760890143	0.165322534167376	0.14283613104237	0.200079491080155
23	9	CT	V	2	0.291896235692458	0.384182798197676	0.243429937401481	0.228816480329275	0.2408453491867	0.162825853089829	0.301021311803931	0.366491574360019	0.199238156749681	0.222558193516945	0.149402043760142	0.273309606740458	0.180699104254416
24	10	CT	V	2	0.339082582617636	0.200006902855245	0.143846902161014	0.164651581184424	0.208504856938379	0.0979292436734295	0.0133709381400429	0.0903179663754512	0.183828864193363	0.102115930776431	0.183828864193363	0.0446018314276495	0.110482516608533
25	11	CT	V	2	0.371498011081597	0.259213693783083	0.254927832492376	0.335748495852261	0.318513626431586	0.108830701452895	0.0702389024874065	0.210615568870734	0.351632166040635	0.290800349072254	0.247578509625117	0.307811336402291	0.257432948659602
26	12	CT	V	2	-0.0222250365162783	-0.0454936230576405	-0.0633295890667961	0.0215699255686037	0.105364546730121	-0.150189086345518	-0.0703228073733528	-0.0204545699438098	-0.0346289310898155	-0.127737103227056	-0.0766009921405219	0.0635856897820072	0.161387714186518
27	13	CT	V	2	0.0761755763991208	0.174841937071264	0.0363107271281624	0.071458131427239	0.182831956723527	0.0578185054941218	-0.0126025104802398	-0.0123447491527572	0.0912930255906902	0.202315851484142	0.182663060702937	0.263128636304479	0.232124989756031
28	14	CT	V	2	0.50019884750697	0.433355219785256	0.144031059869814	0.147270793242518	0.132556410488844	0.196718854635912	0.040724279482265	0.129595704447547	0.332340800166542	0.194063605598311	0.343821787230075	0.195316663273588	0.242789075208852
29	1	M2ST	M	2	0.588151468548978	0.481310187281172	0.43315657339766	0.559771473872175	0.527728973809697	0.314294025046484	0.251451397180969	0.526385264105331	0.475337909900366	0.419047615388618	0.740896365334568	0.687022606595621	0.870981938185052
30	2	M2ST	M	2	0.475761697699281	0.836192849944489	0.241861375133068	0.185030777258211	0.358271550062172	0.346603312945552	0.234652464007906	0.325743574192537	0.289412323179672	0.331271442876948	0.318192452675135	0.215986645509691	0.289489977986068
31	3	M2ST	M	2	0.122511908853456	0.0149136845185442	-0.0751332282392339	-0.0298976994865553	0.189778279774686	-0.0635276949214517	-0.175869203197868	0.0525032666115913	0.162591345871786	0.0617365160947799	0.0160848579581421	0.0770478840567164	0.201472603307693
32	4	M2ST	M	2	0.552344712914965	0.724794662476476	0.294808625434454	0.190215343359209	0.243985593503515	0.311693901509301	0.266819249551892	0.299424874388609	0.386277551242519	0.334997202468595	0.231105343897983	0.310775039274877	0.285042504382332
33	5	M2ST	M	2	0.170824570425978	0.30938087898129	0.17328604066035	0.215428815685962	0.0309235088593327	0.0363925187785141	0.0744445456848988	-0.0045112189500034	0.12664906949369	0.284693147505298	-0.00799486394907823	0.0346206227860925	0.0851004963012873
34	6	M2ST	M	2	0.374973196219633	0.3111271012386	0.239098365437247	0.182683275793864	0.221452089071128	0.237101077812441	0.188141190469117	0.193957253209023	0.193843912734035	0.0614400573527031	0.278489023762985	0.147873371509678	0.384298640939571
35	7	M2ST	M	2	0.151107012803156	0.0732873422268519	0.0294376214131432	0.0263907452982154	0.114261185605154	-0.00597985166478868	-0.0802170323792862	-0.125740238113233	0.163563992213389	-0.0144212030543701	0.0133225951618065	-0.0975345742131152	0.0177180174038134
36	8	M2ST	M	2	-0.00771466614261016	-0.0532777109582619	0.0610067271230066	-0.112777270579058	-0.0872945316043344	0.133944491324123	-0.106717992633481	0.11278895481242	0.0133366162106655	-0.208791948861786	0.125046158634388	-0.135983017043336	-0.0441236954673105
37	9	M2ST	M	2	0.213769691539687	0.176062019960781	0.155089327318104	0.148247965017255	0.146346604945187	0.104716536017432	0.152406941840703	0.139846949640061	0.149243622416788	0.176970040646473	-0.022401731505396	0.092589738380133	0.0425709805319552
38	10	M2ST	M	2	0.360483933363615	0.231256377619221	0.182112847793742	0.101798567167547	0.184971898795406	0.138772342076413	0.0145625592760074	0.0434094297623292	0.24281282030774	0.128105733547553	0.24281282030774	0.141704521960787	-0.171017193360736
39	11	M2ST	M	2	0.41532125694157	0.486174388084077	0.214739897275039	0.249894371890795	0.204624558808947	0.0668036002615158	0.197984117520386	0.296073791997132	0.374170649105334	0.409363686474539	0.382433157940584	0.430047609357761	0.221934141490238
40	12	M2ST	M	2	0.441847841257519	0.447418058644985	0.226408489576971	0.0958432083873731	0.281628112259555	0.0513014476102941	0.107035638807889	0.0940899849352376	0.158847601456852	0.0500985827302055	0.0218053823467411	0.085568197763563	0.258066032093188
41	13	M2ST	M	2	0.22342043899269	0.235711973113061	0.0534559882383258	0.0383018369909936	0.105462633151439	-0.0900449108893233	-0.1165592579773	-0.195285941490518	0.116336580926385	0.103954578381328	0.0582891351471868	0.0425402678376823	0.0119595722230422
42	14	M2ST	M	2	0.623155215587641	0.707917421225156	0.17964816487201	0.174586648310517	0.151527155091637	0.178742955168431	0.0845343602647472	-0.0427811607861722	0.416322020708131	0.341779008803813	0.33464743322269	0.417616830004167	0.111819776199309
43	1	CT	M	2	0.370612539823221	0.269276742151374	0.276853496694879	0.309690342145097	0.358999568906615	0.134052655124192	0.0547276030267031	0.342427787609244	0.345596118669416	0.277983063652804	0.566697127442107	0.444053518772183	0.706397291555508
44	2	CT	M	2	0.249309156016283	0.503318458246064	0.107985070670523	0.0376157645738298	0.249060013781921	0.016074234059931	0.0405061814195725	0.0336980129754521	0.117976207474914	0.0766967275804178	0.0838125857011256	0.0724734123518441	0.0917746661540386
45	3	CT	M	2	0.0968012531052364	0.0776109812159763	0.0110585792395692	0.0568070575480025	0.156178472454488	0.0252580517468826	-0.0169365865014607	0.183080595025857	0.176980806720249	0.110065302629565	0.0447721667293831	0.112848690316579	0.12343002833397
46	4	CT	M	2	0.171954547288995	0.105877789871404	0.0523342943900727	-0.0330735023928596	0.106607389003153	0.204725091948199	0.0747916347344281	0.0926478057770318	0.131862499300895	0.0864652346821148	0.177378510231696	0.281013710468778	0.213524532500778
47	5	CT	M	2	0.188256929488693	0.117241005507316	0.0586760281636185	-0.049352976809846	0.018019226483423	-0.0375590231548599	-0.071687552293596	-0.119638136445399	0.045277336619109	-0.0864363524003122	-0.0456895083422528	0.00747961219183021	-0.0156186400127563
48	6	CT	M	2	-0.0682093681618673	0.0537010085992293	-0.101364274222317	-0.114433429350113	-0.00607658666696402	-0.121748044107998	-0.198546387580425	0.0664349502764798	0.112596871424258	0.126421020754536	-0.100233803796947	0.0508957926395584	-0.255817962172306
49	7	CT	M	2	0.107353768441062	0.200543742498158	0.0485191014522577	0.0544119879336359	0.0477508542094751	0.0561667645784879	0.0753116669988347	0.0679022428956363	0.130453505507255	0.0930637537283379	0.0996622729318958	0.0956737869629353	0.0682117269154442
50	8	CT	M	2	-0.0639750052885853	-0.209082442027444	0.022177899747072	-0.111307191004106	-0.0280943295301547	-0.0284920622380262	-0.177114180547045	-0.0237704348787038	0.0336298497844351	-0.155019092512814	0.0536494307784104	-0.160193540124707	-0.0886558256215072
51	9	CT	M	2	-0.0113327381573553	-0.00815217608300687	0.0327582422033855	-0.0204798954331919	0.0475809522901067	-0.000205254513645506	-0.0484575953502438	0.0462269802885728	-0.0546922796768152	-0.0775440947777926	-0.0390804573266736	-0.0645049821101712	-0.0250708790893587
52	10	CT	M	2	0.261247922017235	0.293513917705907	0.109545117223902	0.119800900554211	0.176247231042485	0.0227539968411831	0.0405406884198872	0.0318119235285682	0.144024261154665	0.162393432235615	0.144024261154665	0.179408587722862	-0.0905763448261134
53	11	CT	M	2	0.485468376946497	0.398572609987985	0.251896053787688	0.291906741180216	0.254285242451555	0.244844683200101	0.347052015477525	0.390918106383901	0.362137543148739	0.292094619389287	0.460350639508875	0.393309757628545	0.289058635507371
54	12	CT	M	2	0.130596861444648	0.128035577052912	0.134562600950038	0.112275743456862	0.128239256920637	0.102192686617729	0.107147644775797	0.0906894171308526	0.147891982653058	0.0401753782001871	0.11175036799163	0.135104188721538	0.185691644732998
55	13	CT	M	2	0.19498990005329	0.165630226123366	0.174009691386565	0.108400992211996	0.166792753673255	0.106255241610869	0.0316396390611499	0.201614472020439	0.122419349749283	0.089847662927744	0.16196990827855	0.0586320804019665	0.0765896591523109
56	14	CT	M	2	0.325657608050773	0.0723395363918108	0.149568847198692	0.0196435578681396	0.269524174001782	-0.187909120285574	-0.230279039250229	-0.138643368618795	0.111214128097004	-0.0176257225392683	-0.0728158524041217	-0.259810855257147	0.242580325649105
57	1	M2ST	V	6	0.362177010133767	0.202708668383028	0.272918126486048	0.154426336695828	0.15671748794286	0.171727000808941	0.063278362777022	0.309082659051767	0.238144553951718	0.147154576481879	0.364676674814416	0.194554744095018	0.319663855052127
58	2	M2ST	V	6	0.298969079277616	0.563891283218736	0.223034616437341	0.133008406863106	0.291612465729196	0.165843386248359	0.189241224409683	0.150967419938882	0.226566633142968	0.263932703176392	0.31816473145645	0.236677039652631	0.286440898354554
59	3	M2ST	V	6	0.157030603777882	0.288478119305652	0.0462420803136709	0.091041649311294	0.162092550580074	-0.0144140979704077	0.0435482022771627	0.0885916552272148	0.190823904514145	0.191650597901322	0.0410200331471745	0.206553726557375	0.171885803414417
60	4	M2ST	V	6	0.478114520421394	0.65288612352576	0.180309627532911	0.288566168197369	0.19000964948817	0.363904995226233	0.377361297553741	0.107678629343775	0.315402514047332	0.346250827673919	0.22306065168386	0.450303855049944	0.279633977308375
61	5	M2ST	V	6	0.262178652819318	0.507693399143702	0.20534650800969	0.292532320068459	0.112813492895449	0.12756249530594	0.20234564336033	0.0744080212833591	0.239300893965538	0.425903027213123	-0.000340078707619484	0.103266428421238	0.0359811783909156
62	6	M2ST	V	6	0.450944141460673	0.466556218249363	0.213041289523856	0.235854228063932	0.158761903381234	0.226761296636249	0.0908680651479344	0.234374549973935	0.324053749656319	0.2133479478153	0.33832042006824	0.253469841091357	0.207460375888446
63	7	M2ST	V	6	0.776316013566425	0.806852455693259	0.16166995423692	0.140039437037165	0.100560330942089	0.152810020940081	0.222104343430185	0.0629182043604152	0.404944678173452	0.163027909666358	0.149945692660665	0.180241005945658	0.164306976932475
64	8	M2ST	V	6	0.143560793749959	0.489333768952299	0.0685778654447023	0.107885367630318	-0.115317235293276	0.0777679449998301	-0.00867738031049663	0.10538523774785	-0.0492801694373074	0.111053382223545	0.263025964394647	0.127507747622491	0.170470486552826
65	9	M2ST	V	6	0.375427244202839	0.408241509775576	0.183150126627268	0.132308535914223	0.138454658215683	0.238595518701598	0.211586844858858	0.199758256286929	0.124601679726275	0.0560682258846549	0.00410190594388226	0.158682413453303	0.10372902625129
66	10	M2ST	V	6	0.221213746723307	0.349719471587222	0.037232620956125	0.0745062708253732	0.10176410669207	-0.0607472218961386	-0.00324218885333943	0.0646521658929557	0.0583262827857102	0.133455952238907	0.0583262827857102	0.201065975377026	-0.135692040635021
67	11	M2ST	V	6	0.526659663642989	0.597654992836754	0.222514632991265	0.277190695672598	0.135454529790502	0.205582195667103	0.261414473488916	0.375137021983308	0.425889872500832	0.537053981923133	0.473301789433515	0.589439109884643	0.255226585430827
68	12	M2ST	V	6	0.122752878880017	0.247215785224849	0.0461180514513686	0.0315447906570748	0.203458407569815	-0.0516034041521686	0.0656437233968939	0.0926708551582607	0.118973940514434	0.0280817526237697	0.0929165831518375	0.11006413849585	0.169409288924534
69	13	M2ST	V	6	-0.0986040460137931	-0.0928986390982948	-0.0819552552302829	-0.0804289922549485	0.076881653927033	-0.03972086199366	-0.126593601099975	-0.00487200437645212	-0.0476228831109296	-0.0450864944940638	-0.0213973197638703	0.0267189404818172	0.0785720546193623
70	14	M2ST	V	6	0.653199440761571	0.814342457380609	0.173120742150831	0.235230827600959	0.0328820192566525	0.31267745095458	0.208555907460193	-0.0109657624621585	0.391619721411699	0.405858112218314	0.52892812897122	0.578358194455974	0.277787385611609
71	1	CT	V	6	0.604590875046093	0.51156651557997	0.341524601009918	0.336830069836952	0.415545680547233	0.273393285813067	0.276710370755086	0.406686565466933	0.391464353252033	0.297085718876033	0.503449331442234	0.354101638530134	0.546008858489211
72	2	CT	V	6	0.371456998311344	0.707682066546725	0.255499342612417	0.142100411807023	0.353728659034956	0.16739397856868	0.144294637995518	0.137056532604652	0.23640676806678	0.281585657763561	0.322981160229661	0.16481419643847	0.372840644283104
73	3	CT	V	6	-0.0134913436718602	0.0196636312626301	-0.0825273107455441	0.00886100187430123	0.102696851074502	-0.0867701613935711	-0.0303305043193164	0.0359230362326137	0.0612499432061647	0.103252296334409	-0.0446977896855365	0.0774813401598611	0.158273712634567
74	4	CT	V	6	0.351784161813274	0.495119027990483	0.159003395252121	0.16575197574795	0.190804115348131	0.210044118214753	0.213248052781659	0.134000812708838	0.263351432747688	0.260584665709958	0.1374303728175	0.275346096263059	0.184282418747689
75	5	CT	V	6	0.133793072628914	0.0334490273945235	0.0848537576295008	0.0387454479202874	0.0657641378460679	0.0928293574414365	0.0389751403783549	0.0793996048791658	0.120372590386159	0.0212480733523643	0.0900852900758837	0.0339418098021452	0.0299064810957246
76	6	CT	V	6	0.0969505787234633	0.175189185977182	-0.0469846182649803	0.0072145635776983	0.00600284947464164	0.11133703400858	-0.0230719244353157	0.132878508354873	0.13068280623751	0.122345625199826	0.126250553118004	0.193235271746978	0.115671716442813
77	7	CT	V	6	0.0190164541322496	0.0525099946725334	0.032518925275517	0.0388013567462579	0.057864931408738	0.0441869392844235	0.197708264653839	0.176167633902025	0.0744644806674923	0.0532639867040369	0.0680665155387536	0.134060727564154	0.103889004757466
78	8	CT	V	6	0.0631200925522467	0.140341510314414	-0.0104529016931083	-0.0181999409863471	-0.0135413155729904	-0.00284377620095672	-0.143806351974076	0.094657565438771	-0.000170485347722044	0.0347482817829082	0.122320744852102	0.0372439810856975	0.11514255151044
79	9	CT	V	6	-0.259564096057428	-0.203171744396813	-0.102418583721465	-0.0781036072634531	-0.052344509377979	-0.0229713186522903	0.0215766647521129	-0.0167251365485654	-0.110945975195644	-0.101633017246735	-0.0666512432521085	-0.00216159769706155	-0.0546168107358523
80	10	CT	V	6	-0.129373637301656	-0.153736986936847	-0.0761370777356274	-0.117793274259704	-0.159224598649398	-0.0566512738712145	0.0189893079868353	0.0368823934528889	-0.16765146762957	-0.101178445726869	-0.16765146762957	-0.0774073568103143	-0.281683468312337
81	11	CT	V	6	0.278445447033469	0.253274380311461	0.13167523882778	0.202123423348131	0.117494948754742	0.0680397222928998	0.0379961231639355	0.222650064432024	0.192854231260168	0.22877286881829	0.155331533617695	0.207492434848962	0.186340451806436
82	12	CT	V	6	-0.0377301148004972	0.10266294630436	0.0233788327358521	0.129859517501888	0.215010271824914	-0.0740437827072232	0.0138762312463025	0.155694384648877	0.0881058306402743	-0.042338370222038	0.0577665170979602	0.227112678906095	0.193162636839784
83	13	CT	V	6	-0.0171703140414773	-0.0245874344717747	-0.0616676791292136	-0.0792937375798259	0.092699417805045	-0.0473098135659674	-0.131291600421802	-0.0253337720758943	-0.0396261427244255	-0.0582995949584962	0.0722795328217097	0.107846909301453	0.116976818517778
84	14	CT	V	6	0.470977748998261	0.27052988967175	0.181498352063735	0.101361865193934	0.155381584307607	0.133431822673303	-0.0298022358703916	-0.029634280776812	0.358037753148226	0.11452336450447	0.349304275584815	0.235692124208381	0.261004471522846
85	1	M2ST	M	6	0.721761713883042	0.513566420506232	0.485521470629161	0.494454113891926	0.402536326225595	0.376285501648992	0.197433933670588	0.541005125116318	0.483965111295037	0.328901784702772	0.684965858676657	0.442247746841154	0.610773173158077
86	2	M2ST	M	6	0.537349162282545	0.928334073436677	0.277830041578575	0.182185383295676	0.452428409343301	0.25988230609844	0.201637881986728	0.248625682905123	0.349348695836201	0.43205603008691	0.444269301552846	0.259285175356424	0.434288636457207
87	3	M2ST	M	6	0.241938785711282	0.343547602711057	0.173618823979585	0.136717434934762	0.276642955594251	0.0941614155133508	0.02856462626513	0.217750814831314	0.310633563651254	0.219549771207286	0.146197897746342	0.204206026141019	0.157873840919774
88	4	M2ST	M	6	0.664649386392555	0.709019831673556	0.341942412930203	0.351768944665688	0.320196675271714	0.446648144304291	0.527452515906195	0.347678635186311	0.48704599974974	0.481548577547444	0.322541162233581	0.431975412917936	0.346734173152269
89	5	M2ST	M	6	0.125574843431296	0.556865036610729	0.187893142308817	0.368856097477474	0.0356210508242618	-0.0104411874217805	0.204021353875962	0.0573535246489086	0.187465829059306	0.509799190984687	-0.0412851706632347	0.176528126226343	-0.0287238833290542
90	6	M2ST	M	6	1.07728513830927	1.05822329744325	0.868470211692335	0.672969856047202	0.768434292025647	0.79333068833993	0.560266092105613	0.556922562435884	0.416419581241797	0.292456569942507	0.948274324264308	0.443983313440397	1.19507626004381
91	7	M2ST	M	6	0.80820928945756	0.792842567161734	0.182917426734489	0.164776978472481	0.203585295639383	0.169048734170571	0.178419003986786	0.143964638364804	0.471158231804426	0.191170168639093	0.270402505838382	0.210009530779381	0.230693671434236
92	8	M2ST	M	6	-0.0766526600833389	0.0216871377505401	-0.0431864288799044	-0.0351090455245711	-0.112611478583313	-0.111697953339975	-0.139024301497696	-0.00684784285451405	-0.100356188660641	-0.0134602992248036	0.0583329230657798	-0.0118500463629822	0.0465244192002131
93	9	M2ST	M	6	0.221769145225807	0.120437532509445	-0.0264209423239977	-0.0185449862768805	-0.0540612498691825	-0.00193619379193495	0.0476994459991617	-0.000652539022527998	0.0656511933686406	0.0224743010894877	-0.109268474540953	-0.0462758207861972	-0.169318713785376
94	10	M2ST	M	6	0.278171525998637	0.188619307803471	0.098839728504792	0.0729861187960547	0.0750358584478833	0.221124747812073	0.221598458774899	0.144669780746309	0.151468252754327	0.149090357935534	0.151468252754327	0.189428248464004	-0.0266059592908835
95	11	M2ST	M	6	0.66755371555258	0.682418995517883	0.240735614427099	0.285925674104684	0.170085733698777	0.184757420752713	0.229851108376406	0.362597117525897	0.500251699018339	0.581407408620651	0.476727308671185	0.596729686269285	0.154966221383811
96	12	M2ST	M	6	0.492439068862561	0.453503313150082	0.230045686040604	0.171544654339594	0.225239074626533	0.172734865233318	0.131862758299619	0.164778128333171	0.277099030765528	0.14164624048497	0.200297116787385	0.134778901974042	0.212788443275643
97	13	M2ST	M	6	0.0625579092134249	0.106308350356395	-0.0280062805987114	0.0390219545859497	0.132936660919573	-0.0603875435013074	-0.0538129998794358	-0.0301763717519104	0.0781519513398728	0.108908001321035	0.00128534548423891	0.0290807096274792	0.00960954853037271
98	14	M2ST	M	6	0.687446931572187	0.758176345384775	0.147298807775434	0.150044889198846	0.0464979581220814	0.192404191458587	0.109018433147854	0.00371347539787178	0.421029912821911	0.324299992376233	0.361717288665536	0.460812876453497	0.159343765484844
99	1	CT	M	6	0.296987939445732	0.188358717942823	0.187549242639085	0.194912177140435	0.222918756346909	0.0839830168947869	-0.0527351101220757	0.210308727183689	0.170454840971518	0.106234900699523	0.197197286906924	0.151470673505561	0.248844054674857
100	2	CT	M	6	0.392526188968756	0.72111247989484	0.250930321719305	0.210178067888747	0.310021442214672	0.264413531546113	0.229614034927265	0.29105365367214	0.205150826520075	0.318513135232026	0.396312412955341	0.293669563760201	0.344007318190339
101	3	CT	M	6	0.088115268604729	0.052764290372705	0.00235865331825615	0.0124170625850757	0.0378914004911727	-0.00362911468974432	-0.043050059005994	0.13471340609951	0.0428341236727995	0.0845111270872529	0.00511883817091937	0.0767042054973297	0.0664496358627098
102	4	CT	M	6	0.281744951980851	0.121881282006101	0.106198249993432	0.0485610134842822	0.119336574798688	0.198257846177083	0.189496557923742	0.123930832906579	0.12865669105042	0.142596811572237	0.093099865843681	0.26237326867874	0.116122685873663
103	5	CT	M	6	0.0335674206674855	0.116578887164623	0.0125807640015827	0.0357420402177838	0.0232549490582675	-0.0339206223329641	0.0213472064000971	-0.0885881303873117	0.00863551116448069	0.0756763004517222	-0.0899703685099806	0.0124134561103187	0.0709762564031782
104	6	CT	M	6	-0.0689809201153054	-0.018604158220415	-0.057230897195624	-0.0400550929229669	0.00628806321831475	-0.109482233417925	-0.060154424273488	-0.00707489040620894	-0.0239809779665143	0.0387869266971167	-0.0749913521223136	-0.0152968105925654	-0.0813060643269641
105	7	CT	M	6	0.0774271414500286	0.0958029959710314	0.0809289948043901	0.0582997664053668	0.119920117964378	0.0474040991753921	-0.00202914489588447	0.102053955959802	0.0763617665080921	0.00389096068904194	0.0675372436700158	0.046948431684531	0.11531837624149
106	8	CT	M	6	0.194624501016739	0.397479180823345	0.0806993989456563	0.212227943596189	0.10444778180845	0.469497455322415	0.593325716491213	0.198508842290634	-0.0528559681877874	-0.109674021304519	0.535953062333538	0.310257022771453	0.564860510875449
107	9	CT	M	6	0.132409047786034	0.0748713714169775	0.0110724010979541	0.00483709252607414	0.0422973745173251	-0.042970349676318	-0.0195366598407298	0.0404771651417749	-0.00197051137170181	-0.0537492641775374	-0.0941492013031346	-0.0406532757220025	0.00123606548489015
108	10	CT	M	6	0.253255897761792	0.221826045592929	0.0503847974305278	0.039099235247733	-0.0457444513203735	0.0166505916433408	0.00873273910677497	-0.106877578548322	0.0672512250024776	0.12282269261935	0.0672512250024776	0.154495841333129	-0.213884818139494
109	11	CT	M	6	0.302285942244957	0.258814404888261	0.155548273354116	0.218483503534498	0.190038611358713	0.161314902179942	0.221190944415161	0.321438421778831	0.193543951176526	0.211996320128904	0.371265415365876	0.499505663336241	0.236831894638712
110	12	CT	M	6	-0.0497157364386764	-0.0248131830810908	-0.0258581262398492	-0.116505603453833	0.0308363712334142	0.0139608454815117	0.0230300821067771	-0.029526924244753	0.0480892367328505	-0.101062734671252	0.0868653943065694	0.038353927930158	0.0226061784860429
111	13	CT	M	6	0.141488661049386	0.253561928914912	0.0666909431411435	0.130951950400791	0.241968824696217	0.00842463417805675	-0.0212717015995464	0.148204446966705	0.091279500892222	0.124242393599836	0.0751345162072993	0.161989596956772	0.165479270263631
112	14	CT	M	6	0.307790662648002	0.155387942843437	0.112100868529539	0.0906161228041667	0.137275395216913	0.0921589332227222	-0.000312189463472495	0.0671050336090487	0.205992039813626	0.0644233372482087	0.19922124135106	0.114893415694018	0.169147706421997
